# Supplementary material for: Quorums enable optimal pooling of independent judgements in biological systems
Source: eLife. 2019 Feb 13;8:e40368. doi: 10.7554/eLife.40368 (PMC6374072; doi:10.7554/eLife.40368)
Supplement: Source code 3. [file elife-40368-code3.ipynb]

# %% [markdown]
# Supplementary Material for '*Condorcet and quorums: when and how to pool independent judgements*', Marshall *et al.*

# %% [code]
import math
import numpy as np
import numpy.random as rand
import matplotlib.pyplot as plt
from functools import partial

# %% [markdown]
## Calculation

# %% [code]
voteiter = 10000 # how many voting replicates per group/variance combination

# %% [code]
# estimate expected group accuracy for a group of individuals having 
# specificed accuracy, quorum and size, by repeated voting according to voteiter
def exp_group_acc(n, accpos, accneg, quor, p):
    totalgroupacc = 0
    for i in range(0, voteiter):
        # replicates
        groupvote = 0
        if rand.random() < p:
            # positive world state
            pos = True
        else:
            # negative world state
            pos = False
        for j in range(0, n):
            # individual votes
            if pos:
                # positive world state
                if rand.random() < accpos:
                    # correct classification
                    groupvote += 1
            else:
                # negative world state
                if rand.random() > accneg:
                    # incorrect classification
                    groupvote += 1
        if (groupvote > n * quor and pos) or (groupvote < n * quor and not pos):
            totalgroupacc += 1
        elif groupvote == n * quor:
            totalgroupacc += 0.5
    totalgroupacc /= voteiter
    
    return totalgroupacc

# %% [code]
def plot_accs(maxsize, tpr, fpr, quorum, prior):
#    % matplotlib inline
    % matplotlib notebook

    assert tpr > fpr
    
    expectedAccuracy = prior * tpr + (1 - prior) * (1 - fpr)
    print("Expected accuracy =", expectedAccuracy)
    if tpr > 1/2 and fpr > 1/2:
        print("Threshold prior p' > ", (1/2 - 1 + fpr)/(tpr - 1 + fpr))
        print("Threshold prior p'' > ", (1 - fpr)/(2- fpr - tpr))
    elif tpr < 1/2 and fpr < 1/2:
        print("Threshold prior p' < ", (1/2 - 1 + fpr)/(tpr - 1 + fpr))
        print("Threshold prior p'' < ", fpr/(fpr + tpr))        
    
    ns = np.arange(1, maxsize + 1, 2)
    exp_group_acc_partial = partial(exp_group_acc, accpos = tpr, accneg = 1 - fpr, quor = quorum, p = prior)
    accs = list(map(exp_group_acc_partial, ns))
    accsones = np.ones(int((maxsize + 1) / 2))
    
    plt.ion()
    plt.figure()
    plt.plot(ns, accs)
    plt.plot(ns, accsones * expectedAccuracy, 'r--')
    if not (quorum < tpr and quorum > fpr):
        if tpr > 1/2 and fpr > 1/2:
            plt.plot(ns, accsones * prior, 'k-.')
        elif tpr < 1/2 and fpr < 1/2:
            plt.plot(ns, accsones * 1 - prior, 'k-.')
#    plt.xticks(np.linspace(stddevstep, maxstddev, numstddev), rotation = 270)
#    plt.yticks(np.linspace(3, maxn, (maxn - 1) / 2))
    plt.ylim(0, 1)
    plt.xlim(1, maxsize)
    plt.xlabel('Group size')
    plt.ylabel('Group accuracy')
    
    plt.show()

# %% [markdown]
## Figure 3a: Error Ia: Condorcet predicts that increasing group size will result in group accuracy converging to 1, but it converges to p which is above the individual accuracy level 

# %% [code]
# w_fp = 4 (Error Ia)
plot_accs(101,0.905059, 0.622073,0.5,0.9)

# %% [markdown]
## Figure 3b: Choosing a super-majority quorum leads group accuracy to converge to 1 with increasing group size

# %% [code]
# w_fp = 4 (Error Ia avoided)
plot_accs(101,0.905059, 0.622073,0.7,0.9)

# %% [markdown]
## Figure 3c: Error Ib: Condorcet predicts that increasing group size will result in group accuracy converging to 1, but it converges to p which is below the individual accuracy level, hence groups perform worse than individuals

# %% [code]
# w_fp = 1 (Error Ib)
plot_accs(101,0.911058, 0.635816,0.5,0.7)

# %% [markdown]
## Figure 3d: Choosing a super-majority quorum leads group accuracy to converge to 1 with increasing group size

# %% [code]
# w_fp = 1 (Error Ib avoided)
plot_accs(101,0.911058, 0.635816,0.75,0.7)

# %% [markdown]
## Figure 3e: Error II: Condorcet predicts that increasing group size will result in group accuracy converging to 0, but it converges to 1 – p which is below the individual accuracy level

# %% [code]
# w_fp = 10 (Error II)
plot_accs(101,0.0811887, 0.00826226,0.5,0.7)

# %% [markdown]
## Figure 3f: Choosing a sub-majority quorum leads group accuracy to converge to 1 with increasing group size

# %% [code]
# w_fp = 10 (Error II avoided)
plot_accs(101,0.0811887, 0.00826226,0.035,0.7)
